# Supplementary material for: The Plastid Genome of the Cryptomonad Teleaulax amphioxeia
Source: PLoS One. 2015 Jun 5;10(6):e0129284. doi: 10.1371/journal.pone.0129284 (PMC4457928; doi:10.1371/journal.pone.0129284)
Supplement: S1 Table — (XLSX) [file pone.0129284.s002.xlsx]

## Sheet: Sheet1
Table S1. The plastid genome alignments of cryptophyte.
species	strain	GenBank	CDS	RNAs	no. of nt		Y	rpl19	clpC	F	dnaB	S	W	rpl11	rpl1	rpl12	petD	petB	ycf29	H	psbW	Q	R	dnaX	groEL		orf142	orf146	ycf65		rps16	ycf19		hlip	psbC	psbD	orf27	16S	I	A	23S	5S	rpl21	rpl27		rbcR	psbY	rpl32	chll_L
Rhodomonas salina	CCMP1319	NC009573	146	37	135854		+	-	+	+	-	+	+	+	+	+	-	-	+	-	-	-	-	-	+		-	-	-		-	-		+	-	-	-	+	+	+	+	+	+	+		-	+	+	+
																										orf125				orf99				ycf17											orf252=N-acetylhexosaminadase
Guilardia theta	-	NC000926	147	36	121524		-	-	+	+	-		+	+	+	+	-	-	+	-	-	-	-		+	-			-	-	-	-		+	-	-	-	+	+	+	+	+	+	+	-	-	+	+
																												cds
Teleaulax amphioxea	HACCP CR01	NEW	143	36	129774		+	-	+	+	-		+	+	+	+	-	-	+	-	-	-	-	-	+		-	+	-		-	-			-	-	-	+	+	+	+	+	+	+		-	+	+
																			ycf20	orf91																												secA	rpl34
Cryptomonas paramecium	CCAP977/2a	NC013703	82	32	77717		-	-	+	+		+	+	+	+	+			+	+																												+	+
[truncated: 149 more columns]
