# Supplementary material for: The Plastid Genome of the Cryptomonad Teleaulax amphioxeia
Source: PLoS One. 2015 Jun 5;10(6):e0129284. doi: 10.1371/journal.pone.0129284 (PMC4457928; doi:10.1371/journal.pone.0129284)
Supplement: S2 Table — (XLSX) [file pone.0129284.s003.xlsx]

## Sheet: Sheet1
	Table S2. The concatenated data set of protein coding genes for phylogenetic tree.
					1	2	3	4	5	6	7	8	9	10	11	12	13	14	15	16	17	18	19	20	21	23	24	25	26	27	28	29	30	31	32	33	34	35	36	37	38	39	40	41	42	43	44	45	46
	Species	Strain	GenBank		atpA	atpB	atpD	atpE	atpF	atpG	atpH	atpI	cbbX (cfxQ)	ccs1	ccsA	chlI	clpC	dnaK	grEL	petA	petB	petD	petF	petG	petL	petM	petN	psaA	psaB	psaC	psaD	psaF	psaI	psaJ	psaL	psaM	psbA	psbB	psbC	psbD	psbE	psbF	psbH	psbI	psbJ	psbK	psbL	psbN	psbT
	Teleaulax amphioxea	HACCP_CR01	NEW		O*	O*	O*	O*	O*	O*	O*	O*	O*	O*	O*	O*	O*	O*	O*	O*	O*	O*	O*	O*	O*	O*	O*	O*	O*	O*	O*	O*	O*	O*	O*	O*	O*	O*	O*	O*	O*	O*	O*	O*	O*	O*	O*	O*	O*
	Rhomonas salina	CCMP1319	NC_009573		O*	O*	O*	O*	O*	O*	O*	O*	O*	O*	O*	O*	O*	O*	O*	O*	O*	O*	O*	O*	O*	O*	O*	O*	O*	O*	O*	O*	O*	O*	O*	O*	O*	O*	O*	O*	O*	O*	O*	O*	O*	O*	O*	O*	O*
	Guillardia theta	-	NC_000936		O*	O*	O*	O*	O*	O*	O*	O*	O*	O*	O*	O*	O*	O*	O*	O*	O*	O*	O*	O*	O*	X	O*	O*	O*	O*	O*	O*	O*	O*	O*	O*	O*	O*	O*	O*	O*	O*	O*	O*	O*	O*	O*	O*	O*
	Cryptomonas paramecium	CCAP977/2a	NC_013703		O*	O*	O*	O*	Pseudo	O*	O*	O*	O*	X	X	O*	O*	O*	O*	X	X	X	O*	X	X	X	X	X	X	X	X	X	X	X	X	X	X	X	X	X	X	X	X	X	X	X	X	X	X
	Emiliania huxleyi	CCMP1516	NC_007288		O*	O*	O*	O*	O*	O*	O*	O*	O*	O*	O*	O*	O*	O*	O*	O*	O*	O*	X	O*	O*	O*	O*	O*	O*	O*	O*	O*	O*	O*	O*	O*	O*	O*	O*	O*	O*	O*	O*	O*	O*	O*	O*	O*	O*
	Pavlova lutheri	ATCC50092	NC_020371		O*	O*	O*	O*	O*	O*	O*	O*	O*	O*	O*	O*	O*	O*	O*	O*	O*	O*	X	O*	O*	O*	O*	O*	O*	O*	O*	O*	O*	O*	O*	O*	O*	O*	O*	O*	O*	O*	O*	O*	O*	O*	O*	O*	O*
	Phaeocystis antarctica	CCMP1374	NC_016703		O*	O*	O*	O*	O*	O*	O*	O*	O*	O*	O*	O*	O*	O*	O*	O*	O*	O*	X	O*	O*	O*	O*	O*	O*	O*	O*	O*	O*	O*	O*	O*	O*	O*	O*	O*	O*	O*	O*	O*	O*	O*	O*	O*	O*
	Phaeocytis globosa	Pg-G(A)	NC_021637		O*	O*	O*	O*	O*	O*	O*	O*	O*	O*	O*	O*	O*	O*	O*	O*	O*	O*	X	O*	O*	O*	O*	O*	O*	O*	O*	O*	O*	O*	O*	O*	O*	O*	O*	O*	O*	O*	O*	O*	O*	O*	O*	O*	O*
	Aureococcus anophagefferens	CCMP1984	NC_012898		O*	O*	O*	O*	O*	O*	O*	O*	O*	O*	O*	O*	O*	O*	O*	O*	O*	O*	X	O*	O*	O*	O*	O*	O*	O*	O*	O*	X	O*	O*	O*	O*	O*	O*	O*	O*	O*	O*	O*	O*	O*	O*	O*	O*
	Aureoumbra lagunensis	CCMP1507	NC_012903		O*	O*	O*	O*	O*	O*	O*	O*	O*	O*	O*	O*	O*	O*	O*	O*	O*	O*	X	O*	O*	O*	O*	O*	O*	O*	O*	O*	X	O*	O*	O*	O*	O*	O*	O*	O*	O*	O*	O*	O*	O*	O*	O*	O*
	Ectocarpus siliculosus	-	NC_013498		O*	O*	O*	O*	O*	O*	O*	O*	O*	O*	O*	O*	O*	O*	O*	O*	O*	O*	O*	O*	O*	O*	O*	O*	O*	O*	O*	O*	X	O*	O*	O*	O*	O*	O*	O*	O*	O*	O*	O*	O*	O*	O*	O*	O*
	Fistulifera solaris	JPCC DA0580	NC_015403		O*	O*	O*	O*	O*	O*	O*	O*	O*	O*	O*	O*	O*	O*	O*	O*	O*	O*	O*	O*	O*	O*	O*	O*	O*	O*	O*	O*	X	O*	O*	O*	O*	O*	O*	O*	O*	O*	O*	X	O*	O*	O*	O*	O*
	Fucus vesiculosus	-	NC_016735		O*	O*	O*	O*	O*	O*	O*	O*	O*	O*	O*	O*	O*	O*	O*	O*	O*	O*	O*	O*	O*	O*	O*	O*	O*	O*	O*	O*	X	O*	O*	O*	O*	O*	O*	O*	O*	O*	O*	O*	O*	O*	O*	O*	O*
	Heterosigma akashiwo	NIES293	NC_010772		O*	O*	O*	O*	O*	O*	O*	O*	O*	O*	O*	O*	O*	O*	O*	O*	O*	O*	O*	O*	O*	O*	O*	O*	O*	O*	O*	O*	X	O*	O*	O*	O*	O*	O*	O*	O*	O*	O*	O*	O*	O*	O*	O*	O*
	Odontella sinensis	-	NC_001713		O*	O*	O*	O*	O*	O*	O*	O*	O*	O*	O*	O*	O*	O*	O*	O*	O*	O*	O*	O*	O*	X	O*	O*	O*	O*	O*	O*	X	O*	O*	O*	O*	O*	O*	O*	O*	O*	O*	O*	O*	O*	O*	O*	O*
	Phaeodactylum tricornutum	-	NC_008588		O*	O*	O*	O*	O*	O*	O*	O*	O*	O*	O*	O*	O*	O*	O*	O*	O*	O*	O*	O*	O*	O*	O*	O*	O*	O*	O*	O*	X	O*	O*	O*	O*	O*	O*	O*	O*	O*	O*	O*	O*	O*	O*	O*	O*
	Saccharina japonica	-	NC_018523		O*	O*	O*	O*	O*	O*	O*	O*	O*	O*	O*	O*	O*	O*	O*	O*	O*	O*	O*	O*	X	O*	O*	O*	O*	O*	O*	O*	X	O*	O*	O*	O*	O*	O*	O*	O*	O*	O*	O*	O*	O*	O*	O*	O*
	Synedra acus	G9	NC_016731		O*	O*	O*	O*	O*	O*	O*	O*	O*	O*	O*	O*	O*	O*	O*	O*	O*	O*	O*	O*	O*	O*	O*	O*	O*	O*	O*	O*	X	O*	O*	O*	O*	O*	O*	O*	O*	O*	O*	O*	O*	O*	O*	O*	O*
	Thalassiosira pseudonana	-	NC_008589		O*	O*	O*	O*	O*	O*	O*	O*	O*	O*	O*	O*	O*	O*	O*	O*	O*	O*	X	O*	O*	O*	O*	O*	O*	O*	O*	O*	X	O*	O*	O*	O*	O*	O*	O*	O*	O*	O*	O*	O*	O*	O*	O*	O*
	Vaucheria litorea	-	NC_011600		O*	O*	O*	O*	O*	O*	O*	O*	O*	O*	O*	O*	O*	O*	O*	O*	O*	O*	O*	O*	O*	O*	O*	O*	O*	O*	O*	O*	X	O*	O*	O*	O*	O*	O*	O*	O*	O*	O*	O*	O*	O*	O*	O*	O*
	Clliarthron tuberculosum	-	NC_021075		O*	O*	O*	O*	O*	O*	O*	O*	O*	O*	O*	O*	O*	O*	O*	O*	O*	O*	O*	O*	O*	O*	O*	O*	O*	O*	O*	O*	O*	O*	O*	O*	O*	O*	O*	O*	O*	O*	O*	O*	O*	O*	O*	O*	O*
	Chondrus crispus	PCG	NC_020795		O*	O*	O*	O*	O*	O*	O*	O*	O*	O*	O*	O*	O*	O*	O*	O*	O*	O*	O*	O*	O*	O*	O*	O*	O*	O*	O*	O*	O*	O*	O*	O*	O*	O*	O*	O*	O*	O*	O*	O*	O*	O*	O*	O*	O*
	Cyanidioschyzon merolae	10D	NC_004799		O*	O*	O*	O*	O*	O*	O*	O*	O*	O*	O*	O*	O*	O*	O*	O*	O*	O*	O*	O*	O*	O*	O*	O*	O*	O*	O*	O*	O*	O*	O*	O*	O*	O*	O*	O*	O*	O*	O*	O*	O*	O*	O*	O*	O*
	Cyanidium caldarium	RK1	NC_001840		O*	O*	O*	O*	O*	O*	O*	O*	O*	O*	O*	O*	O*	O*	O*	O*	O*	O*	O*	O*	X	X	O*	O*	O*	O*	O*	O*	O*	O*	O*	O*	O*	O*	O*	O*	O*	O*	O*	O*	O*	O*	O*	O*	O*
	Gracilaria tenuistipitata var. liui	-	NC_006137		O*	O*	O*	O*	O*	O*	O*	O*	O*	O*	O*	O*	O*	O*	O*	O*	O*	O*	O*	O*	X	X	O*	O*	O*	O*	O*	O*	O*	O*	O*	O*	O*	O*	O*	O*	O*	O*	O*	O*	O*	O*	O*	O*	O*
	Grateloupia taiwanensis	-	NC_021618		O*	O*	O*	O*	O*	O*	O*	O*	O*	O*	O*	O*	O*	O*	O*	O*	O*	O*	O*	O*	O*	O*	O*	O*	O*	O*	O*	O*	O*	O*	O*	O*	O*	O*	O*	O*	O*	O*	O*	O*	O*	O*	O*	O*	O*
	Porphyra pupurea	Avonport	NC_000925		O*	O*	O*	O*	O*	O*	O*	O*	O*	O*	O*	O*	O*	O*	O*	O*	O*	O*	O*	O*	X	X	O*	O*	O*	O*	O*	O*	O*	O*	O*	O*	O*	O*	O*	O*	O*	O*	O*	O*	O*	O*	O*	O*	O*
	Porphyra yezoensis	-	NC_007932		O*	O*	O*	O*	O*	O*	O*	O*	O*	O*	O*	O*	O*	O*	O*	O*	O*	O*	O*	O*	X	X	O*	O*	O*	O*	O*	O*	O*	O*	O*	O*	O*	O*	O*	O*	O*	O*	O*	O*	O*	O*	O*	O*	O*
	Porphyridium purpureum	-	NC_023133		O*	O*	O*	O*	O*	O*	O*	O*	O*	O*	O*	O*	O*	O*	O*	O*	O*	O*	O*	O*	O*	O*	O*	O*	O*	O*	O*	O*	O*	O*	O*	O*	O*	O*	O*	O*	O*	O*	O*	O*	O*	O*	O*	O*	O*
	Pyropia haitanensis	PH-38	NC_021189		O*	O*	O*	O*	O*	O*	O*	O*	O*	O*	O*	O*	O*	O*	O*	O*	O*	O*	O*	O*	X	X	O*	O*	O*	O*	O*	O*	O*	O*	O*	O*	O*	O*	O*	O*	O*	O*	O*	O*	O*	O*	O*	O*	O*
	Cyanophora paradoxa	Pringsheim LB555	NC_001675		O*	O*	O*	O*	O*	O*	O*	X	X	X	O*	O*	X	O*	O*	O*	O*	O*	O*	O*	O*	X	O*	O*	O*	O*	X	O*	O*	O*	X	O*	O*	O*	O*	O*	O*	O*	O*	O*	O*	O*	O*	O*	O*
	Chrollela vulgaris	-	NC_001865		O*	O*	X	O*	O*	X	O*	O*	X	X	O*	O*	X	X	X	O*	O*	O*	X	O*	O*	X	X	O*	O*	O*	X	X	O*	O*	X	O*	O*	O*	O*	O*	O*	O*	O*	O*	O*	O*	O*	O*	O*
	Mesostigma viride	-	NC_002186		O*	O*	X	O*	O*	X	O*	O*	X	X	O*	O*	X	X	X	O*	O*	O*	X	O*	O*	X	X	O*	O*	O*	X	X	O*	O*	X	O*	O*	O*	O*	O*	O*	O*	O*	O*	O*	O*	O*	O*	O*
[truncated: 48 more columns]
